# Supplementary material for: High PD-1 expression level is associated with an unfavorable prognosis in patients with cervical adenocarcinoma
Source: Arch Gynecol Obstet. 2020 May 20;302(1):209–18. doi: 10.1007/s00404-020-05589-0 (PMC7266794; doi:10.1007/s00404-020-05589-0)
Supplement: Supplementary file 1 — Supplementary file1 Supplementary Table 1 a. b. c. Relationship between the patients’ clinicopathological factors and immune-checkpoint-related molecules according to the Chi-square test. a: Relationship between the patients’ clinicopathological factors and PD-1. (XLSX 13 kb) [file 404_2020_5589_MOESM1_ESM.xlsx]

## Sheet: PD-1 
Supplemental Table1A. Relationship between PD-1 expression and clinico-pathological factor of patients with cercical adenocarcinoma
Factors	Patients	PD-1		p-value
		Negative n, (%)	Positive n, (%)
Age (y)
<50	44	28 (63.6)	16 (36.4)	0.071
≧50	38	31 (81.6)	7 (18.4)
Age (y)
<60	58	38 (65.5)	20 (34.5)	0.044
≧60	24	21 (87.5)	3 (12.5)
FIGO stage
<ⅡB	58	38 (65.5)	20 (34.5)	0.044
≧ⅡB	24	21 (87.5)	3 (12.5)
histology
non-gastric	69	48 (69.6)	21 (30.4)	0.268
gastric	13	11 (84.6)	2 (15.4)
histology
usual	59	40 (67.8)	19 (32.2)	0.079
non-usual	23	20 (87.0)	3 (13.0)
Metastasis pelvic lymphnode
Negative	65	45 (69.2)	20 (30.8)	0.284
Positive	17	14 (82.4)	3 (11.6)
Metastasis Paraaortic lymphnode
Negative	79	57 (72.2)	22 (27.8)	0.836
Positive	3	2 (66.7)	1 (33.3)
Metastasis distance
Negative	81	58 (71.6)	23 (28.4)	0.53
Positive	1	1 (100.0)	0
LVI ly
No	30	20 (66.7)	10 (33.3)	0.598
Yes	40	29 (72.5)	11 (27.5)
tumor size (mm)
<40	50	37 (74.0)	13 (26.0)	0.606
≧40	32	22 (68.8)	10 (31.2)
Recurrence
No	60	40 (67.7)	20 (33.3)	0.079
Yes	22	19 (86.4)	3 (13.6)
Dead of disease
No	63	41 (65.1)	22 (34.9)	0.012
Yes	19	18 (94.7)	1 (5.3)
PD-L1
Negative	66	51 (77.3)	15 (22.7)	0.029
Positive	16	8 (50.0)	8 (50.0)
CD8
Negative	27	13 (51.9)	14 (48.6)	0.001
Positive	55	46 (83.6)	9 (16.4)
p16
Negative	22	18 (81.8)	4 (18.2)	0.228
Positive	60	41 (683)	19 (31.7)
