# Supplementary material for: High PD-1 expression level is associated with an unfavorable prognosis in patients with cervical adenocarcinoma
Source: Arch Gynecol Obstet. 2020 May 20;302(1):209–18. doi: 10.1007/s00404-020-05589-0 (PMC7266794; doi:10.1007/s00404-020-05589-0)
Supplement: Supplementary file 2 — Supplementary file2 b: Relationship between the patients’ clinicopathological factors and PD-L1. (XLSX 13 kb) [file 404_2020_5589_MOESM2_ESM.xlsx]

## Sheet: PD-L1 
Supplemental Table1B. Relationship between PD-L1 expression and clinico-pathological factor of patients with cercical adenocarcinoma
Factors	Patients	PD-L1		p-value
	n	Negative n, (%)	Positive n, (%)
Age (y)
<50	44	35 (79.5)	9 (20.5)	0.817
≧50	38	31 (81.6)	7 (18.4)
Age (y)
<60	58	46 (79.3)	12 (20.7)	0.676
≧60	24	20 (83.3)	4 (16.7)
FIGO stage
<ⅡB	58	46 (79.3)	12 (20.7)	0.676
≧ⅡB	24	20 (83.3)	4 (16.7)
histology
non-gastric	69	55 (79.7)	14 (20.3)	0.682
gastric	13	11 (84.6)	2 (15.4)
histology
usual	54	49 (90.7)	5 (9.3)	0.656
non-usual	28	17 (60.7)	11 (39.3)
Metastasis pelvic lymphnode
Negative	65	56 (86.2)	9 (13.8)	0.011
Positive	17	10 (58.8)	7 (41.2)
Metastasis Paraaortic lymphnode
Negative	79	65 (82.3)	14 (17.7)	0.036
Positive	3	1 (33.3)	2 (67.7)
Metastasis distance
Negative	81	65 (80.2)	16 (19.8)	0.62
Positive	1	1 (100.0)	0
LVI ly
No	29	26 (89.7)	3 (10.3)	0.113
Yes	39	29 (74.4)	10 (25.6)
tumor size
<40	50	41 (82.0)	9 (18.0)	0.666
≧40	32	25 (78.1)	7 (21.9)
Recurrence
No	60	48 (80.0)	12 (20.0)	0.854
Yes	22	18 (81.8)	4 (18.2)
Dead of disease
No	63	50 (79.4)	13 (20.6)	0.64
Yes	19	16 (84.2)	3 (15.8)
PD-1
Negative	59	51 (86.4)	8 (13.6)	0.029
Positive	23	15 (65.2)	8 (34.8)
CD8
Negative	27	18 (66.7)	9 (33.3)	0.027
Positive	55	48 (87.3)	7 (12.7)
