# Supplementary material for: High PD-1 expression level is associated with an unfavorable prognosis in patients with cervical adenocarcinoma
Source: Arch Gynecol Obstet. 2020 May 20;302(1):209–18. doi: 10.1007/s00404-020-05589-0 (PMC7266794; doi:10.1007/s00404-020-05589-0)
Supplement: Supplementary file 3 — Supplementary file3 c: Relationship between the patients’ clinicopathological factors and CD8. There was no significant correlation between these factors and immune-checkpoint-related molecules. (XLSX 13 kb) [file 404_2020_5589_MOESM3_ESM.xlsx]

## Sheet: CD8
Supplemental Table1C. Relationship between CD8 expression and clinico-pathological factor of patients with cercical adenocarcinoma
Factors	Patients	CD8		p-value
		Negative n, (%)	Positive n, (%)
Age (y)
<50	44	17 (38.6)	27 (61.4)	0.236
≧50	38	10 (26.3)	28 (73.7)
Age (y)
<60	58	22 (38.9)	36 (62.1)	0.134
≧60	24	5 (20.8)	19 (79.2)
FIGO stage
<ⅡB	58	22 (38.9)	36 (62.1)	0.134
≧ⅡB	24	5 (20.8)	19 (79.2)
histology
non-gastric	69	24 (34.8)	45 (65.2)	0.41
gastric	13	3 (33.1)	10 (76.9)
histology
usual	60	21 (35.0)	39 (65.0)	0.509
non-usual	22	6 (27.3)	16 (72.7)
Metastasis pelvic lymphnode
Negative	61	18 (29.5)	43 (70.5)	0.049
Positive	17	9 (52.9)	8 (47.1)
Metastasis Paraaortic lymphnode
Negative	79	26 (32.9)	53 (67.1)	0.988
Positive	3	1 (33.3)	2 (66.7)
Metastasis distance
Negative	81	27 (33.3)	54 (66.7)	0.481
Positive	1	0	1 (100.0)
LVI
No	29	9 (31.0)	20 (69.0)	0.841
Yes	39	13 (33.3)	26 (66.7)
tumor size (mm)
<40	50	17 (34.0)	33 (66.0)	0.796
≧40	32	10 (31.2)	22 (68.8)
Recurrence
No	60	21 (35.0)	39 (65.0)	0.509
Yes	22	6 (27.3)	16 (72.7)
Dead of disease
No	63	22 (34.9)	41 (65.1)	0.484
Yes	19	5 (26.7)	14 (73.7)
PD-1
Negative	59	13 (22.0)	46 (78.0)	0.001
Positive	23	14 (60.9)	9 (39.1)
PD-L1
Negative	66	18 (27.3)	48 (72.7)	0.027
Positive	16	9 (56.3)	7 (43.7)
